# Supplementary material for: A Novel Alphabaculovirus from the Soybean Looper, Chrysodeixis includens, that Produces Tetrahedral Occlusion Bodies and Encodes Two Copies of he65
Source: Viruses. 2019 Jun 26;11(7):579. doi: 10.3390/v11070579 (PMC6669638; doi:10.3390/v11070579)
Supplement: Supplementary file 1 [file viruses-11-00579-s001.zip]

Archive with 2 entries (2 files):
- Table S1 Names, abbreviations, and GenBank accession numbers of taxa used in phylogenetic inference.xlsx
- Table S2 ChinNPV#1 ORFs.docx
