# Supplementary material for: A Novel Alphabaculovirus from the Soybean Looper, Chrysodeixis includens, that Produces Tetrahedral Occlusion Bodies and Encodes Two Copies of he65
Source: Viruses. 2019 Jun 26;11(7):579. doi: 10.3390/v11070579 (PMC6669638; doi:10.3390/v11070579)
Supplement: Supplementary file 1 [file viruses-11-00579-s001.zip › Table S1 Names, abbreviations, and GenBank accession numbers of taxa used in phylogenetic inference.xlsx]

## Sheet: Sheet1
Table S1 Names, abbreviations, and GenBank accession numbers of taxa used in phylogenetic inference.
Taxa	Virus abbreviation	Clade or Classification	GenBank accession number
			Figure 4 - core gene tree (genome)	Figure 6 - LEF-12	Figure 7 - HE65	Figure 9 - DNA ligase
Antheraea pernyi nucleopolyhedrovirus L2	AnpeNPV-L2	Alphabaculovirus group I	DQ486030	YP_611074	YP_611022	—
Anticarsia gemmatalis multiple nucleopolyhedrovirus 2D	AgMNPV-2D	Alphabaculovirus group I	DQ813662	YP_803439	YP_803496	—
Autographa californica multiple nucleopolyhedrovirus C6	AcMNPV-C6	Alphabaculovirus group I	L22858	NP_054070	NP_054135	—
Bombyx mori nucleopolyhedrovirus T3	BmNPV-T3	Alphabaculovirus group I	L33180	NP_047447	NP_047506	—
Catopsilia pomona nucleopolyhedrovirus-416	CapoNPV-416	Alphabaculovirus group I	KU565883	YP_009255353	—	—
Choristoneura fumiferana multiple nucleopolyhedrovirus-Ireland	CfMNPV-Ireland	Alphabaculovirus group I	AF512031	NP_848353	—	—
Choristoneura fumiferana DEF multiple nucleopolyhedrovirus	CfDEFMNPV	Alphabaculovirus group I	AY327402	NP_932650	NP_932707	—
Choristoneura murinana nucleopolyhedrovirus Darmstadt	ChmuNPV-Darmstadt	Alphabaculovirus group I	KF894742	YP_008992198	—	—
Choristoneura occidentalis nucleopolyhedrovirus	ChocNPV	Alphabaculovirus group I	—	AGR56996	—	—
Choristoneura rosaceana nucleopolyhedrovirus NB1	ChroNPV-NB1	Alphabaculovirus group I	KC961304	YP_008378249	—	—
Condylorrhiza vestigialis multiple nuclepolyhedrovirus PR.2002	CoveMNPV-PR.2002	Alphabaculovirus group I	KJ631623	YP_009118583	—	—
Cyclophragma undans nucleopolyhedrovirus Whoiv	CyunNPV-Whoiv	Alphabaculovirus group I	KT957089	AOT85566	—	—
Dasychira pudibunda nucleopolyhedrovirus ML1	DapuNPV-ML1	Alphabaculovirus group I	—	—	AKR14131	—
Dendrolimus kikuchii nucleopolyhedrovirus	DekiNPV	Alphabaculovirus group I	—	AFS51986	—	—
Epiphyas postvittana nucleopolyhedrovirus	EppoNPV	Alphabaculovirus group I	AY043265	NP_203207	—	—
Hyphantria cunea nucleopolyhedrovirus-N9	HycuNPV-N9	Alphabaculovirus group I	AP009046	YP_473297	—	—
Lonomia obliqua multiple nucleopolyhedrovirus SP/2000	LoobMNPV-SP/2000	Alphabaculovirus group I	KP763670	AKN81067	AKN81063	—
Maruca vitrata nucleopolyhedrovirus-Taiwan	MaviNPV-Taiwan	Alphabaculovirus group I	EF125867	YP_950760	—	—
Orgyia pseudotsugata multiple nucleopolyhedrovirus	OpMNPV	Alphabaculovirus group I	U75930	NP_046202	—	—
Oxyplax ochracea nucleopolyhedrovirus-435	OxocNPV-435	Alphabaculovirus group I	MF143631	AVA31190	—	—
Plutella xylostella multiple nucleopolyhedrovirus	PlxyMNPV-CL3	Alphabaculovirus group I	—	—	ABE68490	—
Rachiplusia ou multiple nucleopolyhedrovirus R1	RoMNPV-R1	Alphabaculovirus group I	—	AAN28103	AAN28025	—
Thysanoplusia orichalcea multiple nucleopolyhedrovirus P2	ThorMNPV-P2	Alphabaculovirus group I	JX467702	YP_007250451	YP_007250512	—
Adoxophyes honmai nucleopolyhedrovirus ADN001	AdhoNPV-ADN001	Alphabaculovirus group II	AP006270	NP_818698	—	—
Agrotis ipsilon multiple nucleopolyhedrovirus-Illinois	AgipMNPV-Illinois	Alphabaculovirus group II	EU839994	—	YP_002268055	—
Agrotis segetum nucleopolyhedrovirus A Polish	AgseNPV-A	Alphabaculovirus group II	DQ123841	—	YP_529690	—
Agrotis segetum nucleopolyhedrovirus B English	AgseNPV-B	Alphabaculovirus group II	KM102981	—	YP_009112583	—
Buzura suppressaria nucleopolyhedrovirus Hubei	BusuNPV-Hubei	Alphabaculovirus group II	KF611977	—	—	—
Chrysodeixis chalcites nucleopolyhedrovirus	ChchNPV	Alphabaculovirus group II	AY864330	—	YP_249677	—
Clanis bilineata nucleopolyhedrovirus DZ1	ClbiNPV-DZ1	Alphabaculovirus group II	DQ504428	YP_717572	—	—
Cryptophlebia peltastica nucleopolyhedrovirus SA	CrpeNPV-SA	Alphabaculovirus group II	MH394321	AXS67697	—	—
Ectropis obliqua nucleopolyhedrovirus A1	EcobNPV-A1	Alphabaculovirus group II	DQ837165	—	—	—
Euproctis pseudoconspersa nucleopolyhedrovirus Hangzhou	EupsNPV-Hangzhou	Alphabaculovirus group II	FJ227128	YP_002854638	—	—
Helicoverpa armigera multiple nucleopolyhedrovirus	HearMNPV	Alphabaculovirus group II	—	—	ACH88548	—
Helicoverpa armigera nucleopolyhedrovirus C1	HearSNPV-C1	Alphabaculovirus group II	—	—	NP_203616	—
Helicoverpa armigera nucleopolyhedrovirus G4	HearSNPV-G4	Alphabaculovirus group II	AF271059	NP_075105	—	—
Hemileuca sp. nucleopolyhedrovirus	HespNPV	Alphabaculovirus group II	KF158713	YP_008378459	—	—
Hyposidra talaca nucleopolyhedrovirus India.001	HytaNPV-India.001	Alphabaculovirus group II	MH261376	—	—	—
Lambdina fiscellaria nucleopolyhedrovirus GR15	LafiNPV-GR15	Alphabaculovirus group II	KP752043	YP_009133305	—	—
Leucania separata nucleopolyhedrovirus AH1	LeseNPV-AH1	Alphabaculovirus group II	AY394490	YP_758339	YP_758365	—
Lymantria dispar multiple nucleopolyhedrovirus 5-6	LdMNPV 5-6	Alphabaculovirus group II	AF081810	—	—	AAC70207
Lymantria xylina multiple nucleopolyhedrovirus 5	LyxyMNPV-5	Alphabaculovirus group II	GQ202541	—	—	YP_003517760
Malacosoma neustria nucleopolyhedrovirus	ManeNPV	Alphabaculovirus group II	—	YP_009552173	—	—
Malacosoma sp. nucleopolyhedrovirus	—	Alphabaculovirus group II	—	ANW12299	—	—
Mamestra brassicae nucleopolyhedrovirus K1	MabrNPV-K1	Alphabaculovirus group II	JQ798165	—	YP_009011091	—
Mamestra configurata nucleopolyhedrovirus A 90/2	MacoNPV-A 90/2	Alphabaculovirus group II	U59461	—	NP_613115	—
Mamestra configurata nucleopolyhedrovirus B	MacoNPV-B	Alphabaculovirus group II	AY126275	—	NP_689202	—
Mythimna unipuncta nucleopolyhedrovirus #7	MyunNPV #7	Alphabaculovirus group II	MF375894	—	—	—
Mythimna unipuncta nucleopolyhedrovirus KY310	MyunNPV-KY310	Alphabaculovirus group II	MH124167	AXU41484	AXU41499	—
Operophtera brumata nucleopolyhedrovirus-MA	OpbuNPV-MA	Alphabaculovirus group II	MF614691	—	—	AUA60278
Orgyia leucostigma nucleopolyhedrovirus CFS-77	OrleNPV CFS-77	Alphabaculovirus group II	EU309041	YP_001650960	—	ABY65754
Peridroma sp. nucleopolyhedrovirus-GR_167	PespNPV-GR_167	Alphabaculovirus group II	KM009991	—	—	—
Perigonia lusca single nucleopolyhedrovirus	PeluSNPV	Alphabaculovirus group II	KM596836	YP_009165636	YP_009165724	—
Pseudoplusia includens single nucleopolyhedrovirus IE	PsinSNPV-IE	Alphabaculovirus group II	KJ631622	—	YP_009116984	—
Spodoptera eridania nucleopolyhedrovirus 251	SperNPV-251	Alphabaculovirus group II	MH320559	—	—	—
Spodoptera exempta nucleopolyhedrovirus 244.1	SpexNPV-244.1	Alphabaculovirus group II	MH717816	—	—	—
Spodoptera exigua multiple nucleopolyhedrovirus US	SeMNPV-US	Alphabaculovirus group II	AF169823	—	—	—
Spodoptera frugiperda multiple nucleopolyhedrovirus 3AP2	SfMNPV-3AP2	Alphabaculovirus group II	EF035042	—	—	—
Spodoptera littoralis nucleopolyhedrovirus AN1956	SpliNPV-AN1956	Alphabaculovirus group II	JX454574	YP_009505842	—	—
Spodoptera litura nucleopolyhedrovirus G2	SpltNPV-G2	Alphabaculovirus group II	AF325155	NP_258305	—	—
Spodoptera litura nucleopolyhedrovirus II	SpltNPV-II	Alphabaculovirus group II	EU780426	—	—	—
Sucra jujuba nucleopolyhedrovirus-473	SujuNPV-473	Alphabaculovirus group II	KJ676450	YP_009186723	—	AIU41289
Trichoplusia ni single nucleopolyhedrovirus	TnSNPV	Alphabaculovirus group II	DQ017380	—	—	—
Urbanus proteus nucleopolyhedrovirus-Southern Brazil	UrprNPV-Southern Brazil	Alphabaculovirus group II	KR011717	YP_009250001	—	—
Adoxophyes orana granulovirus English	AdorGV-English	Betabaculovirus	AF547984	YP_002300566	—	—
Agrotis segetum granulovirus DA	AgseGV-DA	Betabaculovirus	KR584663	—	—	—
Agrotis segetum granulovirus L1	AgseGV-L1	Betabaculovirus	—	—	AHN92186	—
Choristoneura occidentalis granulovirus	ChocGV	Betabaculovirus	DQ333351	—	—	—
Clostera anachoreta granulovirus HBHN	ClanGV-HBHN	Betabaculovirus	HQ116624	—	—	—
Clostera anastomosis granulovirus A	CalGV-Henan, or ClasGV-A	Betabaculovirus	KC179784	—	—	—
Clostera anastomosis granulovirus B	ClasGV-B	Betabaculovirus	KR091910	—	AKS25374	—
Cryptophlebia leucotreta granulovirus CV3	CrleGV-CV3	Betabaculovirus	AY229987	—	—	—
Cydia pomonella granulovirus M1	CpGV-M1	Betabaculovirus	U53466	—	—	NP_148904
Diatraea saccharalis granulovirus Parana-2009	DisaGV-Parana-2009	Betabaculovirus	KP296186	—	—	—
Epinotia aporema granulovirus Oliveros.Santa Fe	EpapGV-Oliveros.Santa Fe	Betabaculovirus	JN408834	—	—	—
Erinnyis ello granulovirus-S68	ErelGV-S68	Betabaculovirus	KJ406702	—	YP_009091875	—
Helicoverpa armigera granulovirus	HearGV	Betabaculovirus	EU255577	—	YP_001649044	—
Mythimna unipuncta granulovirus #8	MyunGV#8	Betabaculovirus	KX855660	—	—	—
Phthorimaea operculella granulovirus	PhopGV	Betabaculovirus	AF499596	—	—	—
Pieris rapae granulovirus Wuhan	PiraGV-Wuhan	Betabaculovirus	GQ884143	—	—	—
Plodia interpunctella granulovirus-Cambridge	PiGV-Cambridge	Betabaculovirus	KX151395	—	—	—
Plutella xylostella granulovirus K1	PlxyGV-K1	Betabaculovirus	AF270937	—	—	—
Pseudaletia unipuncta granulovirus H	PsunGV-H	Betabaculovirus	EU678671	—	YP_003422402	—
Spodoptera frugiperda granulovirus VG008	SpfrGV-VG008	Betabaculovirus	KM371112	—	—	—
Spodoptera litura granulovirus K1	SpltGV-K1	Betabaculovirus	DQ288858	—	—	—
Trichoplusia ni granulovirus	TnGV	Betabaculovirus	KU752557	—	AOW41393	—
Xestia c-nigrum granulovirus α4	XecnGV-α4	Betabaculovirus	AF162221	—	NP_059215	—
Neodiprion lecontei nucleopolyhedrovirus	NeleNPV	Gammabaculovirus	AY349019	—	—	—
Neodiprion sertifer nucleopolyhedrovirus	NeseNPV	Gammabaculovirus	AY430810	—	—	—
Culex nigripalpus nucleopolyhedrovirus Florida1997	CuniNPV-Florida1997	Deltabaculovirus	AF403738	—	—	—
Amsacta moorei entomopoxvirus	AMEV	Entomopoxvirinae	—	—	YP_009112583	—
Melanoplus sanguinipes entomopoxvirus-Tucson	MSEV-Tucson	Entomopoxvirinae	—	—	YP_009011091, YP_008003802	—
Escherichia virus T4	—	Myoviridae	—	—	NP_049790	—
Pediculus humanus corporis	—	Insecta: Anoplura	—	—	—	XP_002425250
Aethina tumida	—	Insecta: Coleoptera	—	—	—	XP_019871005
Leptinotarsa decemlineata	—	Insecta: Coleoptera	—	—	—	XP_023023992
Tribolium castaneum	—	Insecta: Coleoptera	—	—	—	XP_967954
Clunio marinus	—	Insecta: Diptera	—	—	—	CRL04761
Drosophila melanogaster	—	Insecta: Diptera	—	—	—	NP_650187
Musca domestica	—	Insecta: Diptera	—	—	—	XP_005180121
Halyomorpha halys	—	Insecta: Hemiptera	—	—	—	XP_014287935
Apis mellifera	—	Insecta: Hymenoptera	—	—	—	XP_006570424
Ceratina calcarata	—	Insecta: Hymenoptera	—	—	—	XP_017880010
Harpegnathos saltator	—	Insecta: Hymenoptera	—	—	—	XP_011138685
Microplitis demolitor	—	Insecta: Hymenoptera	—	—	—	XP_014297380
Polistes dominula	—	Insecta: Hymenoptera	—	—	—	XP_015188333
Amyelois transitella	—	Insecta: Lepidoptera	—	—	—	XP_013192403
Bicyclus anynana	—	Insecta: Lepidoptera	—	—	—	XP_023939121
Bombyx mandarina	—	Insecta: Lepidoptera	—	—	—	XP_028034866
Bombyx mori	—	Insecta: Lepidoptera	—	—	—	XP_004925682
Danaus plexippus	—	Insecta: Lepidoptera	—	—	—	EHJ73055
Galleria mellonella	—	Insecta: Lepidoptera	—	—	—	XP_026731523
Helicoverpa armigera	—	Insecta: Lepidoptera	—	—	—	XP_021197743
Papilio xuthus	—	Insecta: Lepidoptera	—	—	—	KPJ02421
Pieris rapae	—	Insecta: Lepidoptera	—	—	—	XP_022127272
Plutella xylostella	—	Insecta: Lepidoptera	—	—	—	XP_011559493
Spodoptera litura	—	Insecta: Lepidoptera	—	—	—	XP_022826176
Trichoplusia ni	—	Insecta: Lepidoptera	—	—	—	XP_026759949
Vanessa tameamea	—	Insecta: Lepidoptera	—	—	—	XP_026485531
